# Supplementary material for: Overexpression of the Phosphoserine Phosphatase-Encoding Gene (AtPSP1) Promotes Starch Accumulation in Lemna turionifera 5511 under Sulfur Deficiency
Source: Plants (Basel). 2023 Feb 23;12(5):1012. doi: 10.3390/plants12051012 (PMC10005638; doi:10.3390/plants12051012)
Supplement: Supplementary file 1 [file plants-12-01012-s001.zip]

Archive with 1 entries (1 files):
- plants-2100139-supplementary.pdf
